# Supplementary material for: Pathogenicity and Relative Abundance of Dickeya and Pectobacterium Species in Switzerland: An Epidemiological Dichotomy
Source: Microorganisms. 2021 Oct 31;9(11):2270. doi: 10.3390/microorganisms9112270 (PMC8624237; doi:10.3390/microorganisms9112270)
Supplement: Supplementary file 1 [file microorganisms-09-02270-s001.zip]

Archive with 1 entries (1 files):
- microorganisms-1406042-supplementary.pdf
